# Supplementary material for: The Effect of Total Hip Arthroplasty on Sports and Work Participation: A Systematic Review and Meta-Analysis
Source: Sports Med. 2018 Apr 24;48(7):1695–726. doi: 10.1007/s40279-018-0924-2 (PMC5999146; doi:10.1007/s40279-018-0924-2)
Supplement: Supplementary file 1 — Supplementary material 1 (XLSX 13 kb) [file 40279_2018_924_MOESM1_ESM.xlsx]

## Sheet: Blad1
		Epub Ahead of Print, In-Process & Other Non-Indexed Citations, Ovid MEDLINE(R) Daily and Ovid MEDLINE(R) 1946 to Present Search date: 24 October 2017
		Searches	Results
	1	exp work/ or (work capacity or work disability or workers or occupation* or outdoor work* or vocational rehabilitation or (return adj3 work) or employment status or work status).ab,kf,ti.
	2	(athlete? or sport?).ab,jw,kf,ti.
	3	((physical or recreational or daily living or sport? or sporting or work or working or high) adj3 activit*).ab,kf,ti.
	4	or/1-3
	5	recovery of function/
	6	surgery.fs. or (surgery or osteotom*).ab,kf,ti.
	7	follow up studies/ or retrospective studies/ or rehabilitation.fs. or (follow up or retrospective or prospective or rehabilitation or prognos* or predict* or course*).ab,kf,ti.
	8	(5 or 6) and 7
	9	(("return to" or "returned to" or (recover* adj3 function) or (continue? adj2 participation) or restore or restoring or postoperative* or post operative*) adj4 (athlete? or sport* or activit* or work)).ab,kf,ti.
	10	8 or 9
	11	4 and 10
	12	Arthroplasty, Replacement, Hip/
	13	((hip adj3 (replacement? or arthroplast* or implantation? or prosthes*)) or total joint arthroplast* or joint replacement?).ab,kf,ti.
	14	12 or 13
	15	11 and 14
	16	remove duplicates from 15	1275
		Embase Classic+Embase 1947 to 2016 November 23 Search date: 24 October 2017
		Searches	Results
	1	exp *work/ or *work disability/ or exp *occupational health/ or (work capacity or work disability or workers or occupation* or outdoor work* or vocational rehabilitation or (return adj3 work) or employment status or work status).ab,kw,ti.
	2	*athlete/ or (athlete? or sport?).ab,jx,kw,ti.
	3	((physical or recreational or daily living or sport? or sporting or work or working or high) adj3 activit*).ab,kw,ti.
	4	or/1-3
	5	*convalescence/
	6	su.fs. or (surgery or osteotom*).ab,kw,ti.
	7	follow up/ or retrospective study/ or rh.fs. or (follow up or retrospective or prospective or rehabilitation or prognos* or predict* or course*).ab,kw,ti.
	8	(5 or 6) and 7
	9	(("return to" or "returned to" or (recover* adj3 function) or (continue? adj2 participation) or restore or restoring or postoperative* or post operative*) adj4 (athlete? or sport* or activit* or work)).ab,kw,ti.
	10	8 or 9
	11	4 and 10
	12	hip arthrosplasty/ or hip replacement/
	13	((hip adj3 (replacement? or arthroplast* or implantation? or prosthes*)) or total joint arthroplast* or joint replacement?).ab,kw,ti.
	14	12 or 13
	15	11 and 14
	16	remove duplicates from 15	1472
